# Supplementary material for: Abundant RNA editing sites of chloroplast protein-coding genes in Ginkgo biloba and an evolutionary pattern analysis
Source: BMC Plant Biol. 2016 Dec 1;16:257. doi: 10.1186/s12870-016-0944-8 (PMC5131507; doi:10.1186/s12870-016-0944-8)
Supplement: Additional file 2: Table S2. — RNA editing sites of Ginkgo biloba chloroplast protein-coding genes. (XLSX 26 kb) [file 12870_2016_944_MOESM2_ESM.xlsx]

## Sheet: Sheet1
Additional Table 2 RNA editing site of Ginkgo biloba chloroplast protein-coding genes
Gene	Editing sites	Unedited	Edited	Amino acid change		Partial editing	Silent editing	Full editing
ycf1	634	Cua	Uua	L	L	1	1	5
	755	uCa	uUa	S	L
	1568	uCa	uYa	S	S/L
	2210	cCg	cUg	P	L
	2798	uCa	uUa	S	L
	4046	aCc	aUc	T	I
ycf3	30	uuC	uuU	F	F	1	1	5
	191	cCg	cUg	P	L
	224	cCc	cUc	P	L
	407/408	uCC	uUY	S	F
	478	Cgg	Ugg	R	W
ycf4	15	ucC	ucU	S	S	0	1	4
	76	Cgu	Ugu	R	C
	221	cCg	cUg	P	L
	254	uCg	uUg	S	L
psaA	725	uCa	uUa	S	L	0	0	1
psaB	638	uCa	uUa	S	L	0	0	2
	1859	uCa	uUa	S	L
psaC	146	gCa	gUa	A	V	0	0	1
psaI	41	gCg	gUg	A	V	0	0	1
psbA	804	ucC	ucY	S	S	1	1	0
psbB	398	cCa	cUa	P	L	1	0	4
	641	cCa	cUa	P	L
	1018	Cgg	Ugg	R	W
	1391/1392	uCC	uUU	S	F
psbC	876	uuC	uuY	F	F	1	1	0
psbD	894	gaC	gaU	D	D	0	1	1
psbE	214	Ccg	Ucg	P	S	0	0	1
psbF	77	uCu	uUu	S	F	0	0	1
psbH	173	cCg	cUg	P	L	0	0	1
psbI	25	Cac	Uac	H	Y	0	0	2
	55	Cuu	Uuu	L	F
psbL	107	uCu	uUu	S	F	0	0	1
psbM	47	uCa	uUa	S	L	0	0	1
psbN	37	Cgu	Ygu	R	R/C	2	0	0
	41	uCa	uYa	S	S/L
psbZ	20	uCg	uUg	S	L	0	0	3
	149	uCa	uUa	S	L
	154	Cuu	Uuu	L	F
clpP	61	Cau	Uau	H	Y	0	0	5
	140	cCg	cUg	P	L
	173	aCa	aUa	T	I
	293	uCu	uUu	S	F
	299	uCa	uUa	S	L
ndhA	23	cCc	cUc	P	L	0	0	12
	56	uCg	uUg	S	L
	137	uCa	uUa	S	L
	305	aCu	aUu	T	I
	338	cCg	cUg	P	L
	404	uCu	uUu	S	F
	434	cCu	cUu	P	L
	482	uCg	uUg	S	L
	736	Cau	Uau	H	Y
	787	Cau	Uau	H	Y
	791	cCg	cUg	P	L
	872	uCg	uUg	S	L
ndhB	28	Cgu	Ugu	R	C	0	0	11
	101	uCu	uUu	S	F
	404	uCu	uUu	S	F
	538	Cuu	Uuu	L	F
	650	uCc	uUc	S	F
	1127	uCa	uUa	S	L
	1151	cCa	cUa	P	L
	1232	uCc	uUc	S	F
	1256	cCc	cUc	P	L
	1339	Cac	Uac	H	Y
	1363	Cca	Uca	P	S
ndhC	298	Cuc	Uuc	L	F	0	0	4
	311	uCa	uUa	S	F
	323	cCa	cUa	P	L
	361	Cag	Uag	Q	*
ndhD	16	Cgg	Ugg	R	W	0	1	21
	38	uCg	uUg	S	L
	56	uCc	uUc	S	F
	145	Cau	Uau	H	Y
	272	aCa	aUa	T	I
	383	uCa	uUa	S	L
	548	uCg	uUg	S	L
	559	Cuc	Uuc	L	F
	594	cuC	cuU	L	L
	647	uCa	uUa	S	L
	761	cCa	cUa	P	L
	842	uCg	uUg	S	L
	905	uCg	uUg	S	L
	980	aCa	aUa	T	I
	1040	uCc	uUc	S	F
	1046	uCg	uUg	S	L
	1127	uCu	uUu	S	F
	1184	uCu	uUu	S	F
	1995/1196	CCu	UUu	P	F
	1295	aCu	aUu	T	I
	1297	Cau	Uau	H	Y
ndhE	23	uCa	uUa	S	L	0	0	5
	35	uCg	uUg	S	L
	98	cCu	cUu	P	L
	125	gCg	gUg	A	V
	242	cCa	cUa	P	L
ndhF	25	Cgg	Ugg	R	W	18	1	3
	71	uCg	uYg	S	S/L
	140	cCg	cYg	P	P/L
	149	aCa	aYa	T	T/I
	167	uCc	uYc	S	S/F
	205	Cau	Yau	H	H/Y
	248	uCa	uYa	S	S/L
	290	cCa	cYa	P	P/L
	296	uCa	uYa	S	S/L
	698	uCa	uUa	S	L
	704	uCa	uYa	S	S/L
	745	Cgg	Ygg	R	R/W
	961	Cau	Uau	H	Y
	1237	Cgu	Ygu	R	R/C
	1242	uuC	uuY	F	F
	1652	cCa	cYa	P	P/L
	1754	gCa	gYa	A	A/V
	1855	Cuu	Yuu	L	L/F
	1993	Cau	Yau	H	H/Y
	2036	cCa	cYa	P	P/L
	2186	uCa	uYa	S	S/L
ndhG	122	uCg	uUg	S	L	0	0	1
ndhH	337	Ccu	Ucu	P	S	0	0	4
	404	uCu	uUu	S	F
	962	uCa	uUa	S	L
	1094	cCu	cUu	P	L
ndhJ	271	Ccg	Ucg	P	S	0	0	2
	364	Cau	Uau	H	Y
ndhK	56	uCu	uUu	S	F	1	2	9
	69	cuC	cuU	L	L
	81	ucC	ucU	S	S
	119	uCa	uUa	S	L
	209	aCa	aYa	T	T/I
	230	uCa	uUa	S	L
	239	cCg	cUg	P	L
	308	uCc	uUc	S	F
	626	aCa	aUa	T	I
	907	Caa	Uaa	Q	*
petA	329	cCa	cUa	P	L	0	1	2
	615	guC	guU	V	V
petB	634	Cca	Uca	P	S	0	0	1
petD	134	uCa	uUa	S	L	0	0	5
	218	uCg	uUg	S	L
	227	uCg	uUg	S	L
	341	uCg	uUg	S	L
	481	Caa	Uaa	Q	*
petG	17	cCa	cUa	P	L	0	0	1
petL	2	aCg	aUg	T	M*	0	0	4
	5	cCu	cUu	P	L
	50	uCa	uUa	S	L
	94	Caa	Uaa	Q	*
atpA	200	cCa	cUa	P	L	0	0	5
	644	uCc	uUc	S	F
	779	cCa	cUa	P	L
	797	cCa	cUa	P	L
	1352	uCa	uUa	S	L
atpB	22	Cuu	Yuu	L	L/F	1	0	2
	773	uCc	uUc	S	F
	1178	uCa	uUa	S	L
atpF	370	Ccu	Ucu	P	S	0	0	1
atpI	149	uCa	uUa	S	L	0	0	3
	319	Cuu	Uuu	L	F
	416	gCu	gUu	A	V
rpl2	282	cuC	cuU	L	L	2	1	3
	392	cCa	cUa	P	L
	515	uCg	uUg	S	L
	743	gCg	gYg	A	A/V
	809	uCa	uYa	S	S/L
rpl14	346	Cca	Uca	P	S	0	0	1
rpl33	38	uCg	uUg	S	L	0	0	2
	137	uCg	uUg	S	L
rpl36	31	Cgu	Ugu	R	C	0	0	1
rpoA	100	Cua	Uua	L	L	2	1	7
	263	uCa	uUa	S	L
	299	cCg	cUg	P	L
	434	uCa	uUa	S	L
	446	uCa	uUa	S	L
	527	uCu	uUu	S	F
	602	uCc	uUc	S	F
	830	uCa	uYa	S	S/L
	917	cCa	cYa	P	P/L
rpoB	2728	Ccc	Ycu	P	P/S	4	1	0
	2867	cCg	cYg	P	P/L
	3011	uCg	uYg	S	S/L
	3029	cuC	cuY	L	L
rpoC1	149	uCa	uUa	S	L	0	0	12
	377	uCa	uUa	S	L
	440	cCa	cUa	P	L
	491	uCa	uUa	S	L
	500	uCa	uUa	S	L
	638	cCg	cUg	P	L
	704	aCu	aUu	T	I
	752	uCa	cUg	S	L
	922	Cau	Uau	H	Y
	1262	cCg	Ucc	P	L
	1373	uCg	uUg	S	L
	1490	uCc	uUc	S	F
rps2	107	uCu	uYu	S	S/F	4	0	0
	158	uCc	uYc	S	S/F
	344	cCu	cYu	P	P/L
	398	cCu	cYu	P	P/L
rps3	583	Cau	Yau	H	H/Y	1	0	0
rps4	272	uCg	uYg	S	S/L	2	0	1
	293	uCg	uYg	S	S/L
	604	Cga	Uga	R	*
rps7	185	uCa	uUa	S	L	0	0	1
rps8	2	aCg	aUg	T	M*	1	0	1
	172	Cuu	Yuu	L	L/F
rps14	80	cCg	cYg	P	P/L	4	0	0
	149	cCa	cYa	P	P/L
	193/194	CCa	YYa	P	P/L
rps15	190	Cau	Yau	H	H/Y	2	0	0
	227	uCa	uYa	S	S/L
rps16	212	uCg	uUg	S	L	0	0	1
rps18	212	uCg	uUg	S	L	0	0	2
	238	Caa	Uaa	Q	*
rps19	28	Cuu	Uuu	L	F	0	0	3
	44	uCa	uUa	S	L
	47	uCg	uUg	S	L
chlB	13	Cau	Yau	H	H/Y	6	0	0
	68	uCc	uYc	S	S/F
	971	cCu	cYu	P	P/L
	1183	Cgu	Ygu	R	R/C
	1277	cCa	cYa	P	P/L
	1367	uCa	uYa	S	S/L
chlN	113	uCu	uYu	S	S/F	8	2	0
	118	Cua	Yua	L	L
	151	Cua	Yua	L	L
	629	cCc	cYc	P	P/L
	635	cCa	cYa	P	P/L
	853	Ccu	Ycu	P	P/S
	926	cCu	cYu	P	P/L
	1259	uCu	uYu	S	S/F
accD	160	Cgu	Ugu	R	C	2	0	3
	280	Cgg	Ugg	R	W
	346	Cau	Yau	H	H/Y
	509	cCg	cUg	P	L
	812	uCg	uYg	S	S/L
infA	77	uCa	uUa	S	L	0	0	1
matK	302	cCg	cUg	P	L	0	0	8
	427	Ccc	Ucc	P	S
	440	uCg	uUg	S	L
	530	uCa	uUa	S	L
	977	uCu	uUu	S	F
	1268	uCa	uUa	S	L
	1297	Cca	Uca	P	S
	1457	uCa	uUa	S	L
cemA	455	uCa	uYa	S	S/L	3	0	0
	563	uCa	uYa	S	S/L
	679	Cca	Yca	P	P/S
ccsA	29	uCa	uYa	S	S/L	5	0	0
	407	uCa	uYa	S	S/L
	727	Ccu	Ycu	P	P/S
	766	Cgg	Ygg	R	R/W
	964	Cag	Yag	Q	Q/*
					Total	73	16	182
The green bar show editing happened in two sites of one codon
* represent new stop codon after editing
Red capital letter represent no change amino acid before and after editing
